# Supplementary material for: Development of Melt-Castable Explosive: Targeted Synthesis of 3,5-Dinitro-4-Methylnitramino-1-Methylpyrazole and Functional Derivatization of Key Intermediates
Source: Molecules. 2025 Jun 28;30(13):2796. doi: 10.3390/molecules30132796 (PMC12251357; doi:10.3390/molecules30132796)
Supplement: Supplementary file 1 [file molecules-30-02796-s001.zip]

Archive with 1 entries (1 files):
- molecules-3697469-supplementary.pdf
